# Supplementary material for: Bridging Pyroptosis and Immunity: A Comprehensive Study of the Pyroptosis-Related Long Non-Coding RNA Signature in Breast Cancer
Source: Life (Basel). 2023 Jul 21;13(7):1599. doi: 10.3390/life13071599 (PMC10381440; doi:10.3390/life13071599)
Supplement: Supplementary file 1 [file life-13-01599-s001.zip]

Archive with 1 entries (1 files):
- life-2464255-supplementary.pdf
